# Supplementary material for: Copper-Catalyzed Asymmetric Sulfonylative Desymmetrization of Glycerol
Source: Molecules. 2022 Dec 18;27(24):9025. doi: 10.3390/molecules27249025 (PMC9780796; doi:10.3390/molecules27249025)
Supplement: Supplementary file 1 [file molecules-27-09025-s001.zip]

Archive with 1 entries (1 files):
- molecules-2090391-supplementary.pdf
